# Supplementary material for: Hypoxia reconstructed colorectal tumor microenvironment weakening anti-tumor immunity: construction of a new prognosis predicting model through transcriptome analysis
Source: Front Immunol. 2024 Dec 6;15:1425687. doi: 10.3389/fimmu.2024.1425687 (PMC11659140; doi:10.3389/fimmu.2024.1425687)
Supplement: Supplementary file 1 [file DataSheet1.zip]

Archive with 8 entries (7 files):
- Supplementary_Material/
- Supplementary_Material/Supplementary Figure 1.tif
- Supplementary_Material/Supplementary Figure 2.tif
- Supplementary_Material/Supplementary Figure 3.tif
- Supplementary_Material/Supplementary Figure 4.tif
- Supplementary_Material/Supplementary Figure 5.tif
- Supplementary_Material/Supplementary_Material.docx
- Supplementary_Material/Supplementary_Material.pdf
